# Supplementary material for: Drought Stress, Elevated CO2 and Their Combination Differentially Affect Carbon and Nitrogen in Different Organs of Six Spring Wheat Genotypes
Source: Plants (Basel). 2024 Oct 21;13(20):2942. doi: 10.3390/plants13202942 (PMC11511181; doi:10.3390/plants13202942)
Supplement: Supplementary file 1 [file plants-13-02942-s001.zip]

Archive with 1 entries (1 files):
- plants-3248376-supplementary.pdf
